# Supplementary material for: Dynamic Hormonal Networks in Flax During Fusarium oxysporum Infection and Their Regulation by Spermidine
Source: Molecules. 2025 Dec 2;30(23):4631. doi: 10.3390/molecules30234631 (PMC12692866; doi:10.3390/molecules30234631)
Supplement: Supplementary file 1 [file molecules-30-04631-s001.zip]

Archive with 1 entries (1 files):
- molecules-3990931-supplementary.pdf
